# Supplementary material for: Response Surface Methodology for Optimization of Multiplex-PCR Protocols for Detection of TYLCV, TSWV and Fol Molecular Markers: Analytical Performance Evaluation
Source: Genes (Basel). 2023 Jan 28;14(2):337. doi: 10.3390/genes14020337 (PMC9956084; doi:10.3390/genes14020337)
Supplement: Supplementary file 1 [file genes-14-00337-s001.zip]

Archive with 1 entries (1 files):
- genes-2025203-supplementary.pdf
